# Supplementary material for: Nuclear mTORC1 Live-Cell Sensor nTORSEL Reports Differential Nuclear mTORC1 Activity in Cell Lines
Source: Int J Mol Sci. 2024 Nov 12;25(22):12117. doi: 10.3390/ijms252212117 (PMC11594266; doi:10.3390/ijms252212117)
Supplement: Supplementary file 1 [file ijms-25-12117-s001.zip]

Archive with 2 entries (2 files):
- Supplementary figure S1.pdf
- Supplementary Table S1.doc
